# Supplementary material for: Flammability of Thick but Thermally Thin Materials including Bio-Based Materials
Source: Molecules. 2023 Jul 3;28(13):5175. doi: 10.3390/molecules28135175 (PMC10343274; doi:10.3390/molecules28135175)
Supplement: Supplementary file 1 [file molecules-28-05175-s001.zip]

Archive with 1 entries (1 files):
- molecules-2470760-supplementary.pdf
